# Supplementary material for: Specificity and stability of the Acromyrmex–Pseudonocardia symbiosis
Source: Mol Ecol. 2013 Jul 30;22(16):4307–21. doi: 10.1111/mec.12380 (PMC4228762; doi:10.1111/mec.12380)
Supplement: Appendix S3 — FASTA files containing all 454 reads identified as Ps1 with a 97% similarity cut-off for six selected samples. [file mec0022-4307-sd6.zip]

Archive with 15 entries (12 files):
- SOM3/
- SOM3/150C.fasta
- __MACOSX/
- __MACOSX/SOM3/
- __MACOSX/SOM3/._150C.fasta
- SOM3/150F.fasta
- __MACOSX/SOM3/._150F.fasta
- SOM3/150M.fasta
- __MACOSX/SOM3/._150M.fasta
- SOM3/280C.fasta
- __MACOSX/SOM3/._280C.fasta
- SOM3/280F.fasta
- __MACOSX/SOM3/._280F.fasta
- SOM3/280M.fasta
- __MACOSX/SOM3/._280M.fasta
